# Supplementary material for: SARS-CoV-2 omicron variants harbor spike protein mutations responsible for their attenuated fusogenic phenotype
Source: Commun Biol. 2023 May 24;6:556. doi: 10.1038/s42003-023-04923-x (PMC10206564; doi:10.1038/s42003-023-04923-x)
Supplement: Supplementary file 3 — Supplementary Data [file 42003_2023_4923_MOESM3_ESM.xlsx]

## Sheet: Fig. 1a
	Nanoluciferase Activity (1)	Nanoluciferase Activity (2)	Nanoluciferase Activity (3)	Nanoluciferase Activity (4)	Nanoluciferase Activity (5)	Nanoluciferase Activity (6)	Nanoluciferase Activity (7)	Nanoluciferase Activity (8)
Wuhan	503659	374000	388002	408797	370059	339963	375113	348715
B.1.1.7	1.45385e+06	1.48785e+06	1.54785e+06	1.61385e+06	1.39385e+06	1.65985e+06	1.59585e+06	1.58085e+06
B.1.351	612115	550693	677694	726762	611044	616071	750686	621531
B.1.617.2	1.56385e+06	1.41885e+06	1.39785e+06	1.50985e+06	1.33785e+06	1.54185e+06	1.39785e+06	1.58085e+06
BA.1	49701.6	40331.6	36379.6	23195.6	41477.6	33420.6	31213.6	36933.6

## Sheet: Fig. 1b
	Data (%) = (Colocalization Signal / Total Signal) / Average Value of Each Strain * 100
	Data (1)	Data (2)	Data (3)	Data (4)	Data (5)	Data (6)	Data (7)	Data (8)	Data (9)	Data (10)
Wuhan	60.2554	81.8486	94.4754	61.2687	109.031	68.2075	111.908	47.4312	169.79	195.784
B.1.1.7	230.797	243.254	155.285	313.393	173.756	393.838	318.493	45.5403	243.966	62.3977
B.1.351	177.492	61.2969	266.506	190.947	71.1646	45.9417	79.0383	62.8967	188.816	87.6251
B.1.617.2	229.681	140.361	285.75	172.883	525.686	296.164	90.4848	314.05	363.822	198.308
BA.1	25.3456	62.3347	31.8443	76.475	19.2576	51.8295	21.0209	73.6087	46.9221	111.327
Control	17.8118	22.626	38.6606	10.6564	7.5899	46.2338	28.2062	42.3888	9.54148	39.4179

## Sheet: Fig. 1d
	Wuhan
	Nanoluciferase Activity (1)	Nanoluciferase Activity (2)	Nanoluciferase Activity (3)	Nanoluciferase Activity (4)
30 ug/mL	20052.5	47957.5	23245.5	34925.5
10 ug/mL	34519.5	31584.5	22727.5	21555.5
3 ug/mL	80138.5	38888.5	45263.5	47609.5
1 ug/mL	62819.5	66033.5	77858.5	68479.5
0.3 ug/mL	93493.5	78236.5	54296.5	51919.5
Control	56050.5	107862	78142.5	87153.5
	B.1.1.7
	Nanoluciferase Activity (1)	Nanoluciferase Activity (2)	Nanoluciferase Activity (3)	Nanoluciferase Activity (4)
30 ug/mL	213404	144035	171145	180956
10 ug/mL	274197	238493	234959	266819
3 ug/mL	332250	365002	377254	376741
1 ug/mL	482427	488833	455112	440412
0.3 ug/mL	474255	474183	521148	528779
Control	460344	532079	401034	502861
	B.1.351
	Nanoluciferase Activity (1)	Nanoluciferase Activity (2)	Nanoluciferase Activity (3)	Nanoluciferase Activity (4)
30 ug/mL	47034.8	68484.8	85569.8	63148.8
10 ug/mL	101781	104757	117161	95536.8
3 ug/mL	156169	139558	169594	168710
1 ug/mL	219583	171952	213957	216862
0.3 ug/mL	258926	179628	236288	222879
Control	231788	210637	203797	312561
	B.1.617.2
	Nanoluciferase Activity (1)	Nanoluciferase Activity (2)	Nanoluciferase Activity (3)	Nanoluciferase Activity (4)
30 ug/mL	417590	371988	396840	299730
10 ug/mL	486688	524097	576041	571608
3 ug/mL	784428	748526	784044	821630
1 ug/mL	972939	988211	829286	1.02187e+06
0.3 ug/mL	1.07487e+06	1.01087e+06	1.16287e+06	1.09387e+06
Control	1.05387e+06	1.06887e+06	948149	949023
	BA.1
	Nanoluciferase Activity (1)	Nanoluciferase Activity (2)	Nanoluciferase Activity (3)	Nanoluciferase Activity (4)
30 ug/mL	1980.5	5779.5	1419.5	659.5
10 ug/mL	4118.5	9011.5	6814.5	10467.5
3 ug/mL	3958.5	14380.5	10898.5	14797.5
1 ug/mL	15735.5	15940.5	29912.5	17290.5
0.3 ug/mL	19916.5	13561.5	19526.5	20384.5
Control	27928.5	19986.5	26409.5	24773.5

## Sheet: Fig. 2b
Strain	Color	Location 1	Location 2	Location 3	Location 4	Location 5	Location 6	Location 7	Location 8	Location 9	Location 10	Location 11	Location 12	Location 13	Location 14	Location 15	Location 16	Location 17	Location 18	Location 19	Location 20
Mock	DAPI	49	43	52	70	52	80	68	64	44	82	70	55	52	79	57	88	57	99	94	109
	GFP	29	42	21	25	27	30	33	46	24	28	25	24	33	24	28	24	23	25	29	39
	DAPI/GFP	1.68966	1.02381	2.47619	2.8	1.92593	2.66667	2.06061	1.3913	1.83333	2.92857	2.8	2.29167	1.57576	3.29167	2.03571	3.66667	2.47826	3.96	3.24138	2.79487
	%	45.0575	27.3016	66.0317	74.6667	51.358	71.1111	54.9495	37.1014	48.8889	78.0952	74.6667	61.1111	42.0202	87.7778	54.2857	97.7778	66.087	105.6	86.4368	74.5299
Wuhan	DAPI	90	171	90	110	104	134	110	112	84	117	119	78	118	83	99	114	110	64	97	70
	GFP	24	20	19	29	23	24	24	17	25	19	17	21	18	16	17	16	18	16	15	10
	DAPI/GFP	3.75	8.55	4.73684	3.7931	4.52174	5.58333	4.58333	6.58824	3.36	6.15789	7	3.71429	6.55556	5.1875	5.82353	7.125	6.11111	4	6.46667	7
	%	100	228	126.316	101.149	120.58	148.889	122.222	175.686	89.6	164.211	186.667	99.0476	174.815	138.333	155.294	190	162.963	106.667	172.444	186.667
B.1.1.7	DAPI	65	90	100	109	130	90	127	108	98	75	81	94	98	80	74	99	154	96	111	87
	GFP	10	14	13	10	10	11	13	11	10	12	10	14	12	11	9	10	19	14	14	12
	DAPI/GFP	6.5	6.42857	7.69231	10.9	13	8.18182	9.76923	9.81818	9.8	6.25	8.1	6.71429	8.16667	7.27273	8.22222	9.9	8.10526	6.85714	7.92857	7.25
	%	173.333	171.429	205.128	290.667	346.667	218.182	260.513	261.818	261.333	166.667	216	179.048	217.778	193.939	219.259	264	216.14	182.857	211.429	193.333
B.1.351	DAPI	115	76	65	53	76	89	92	100	85	92	130	99	75	107	74	81	84	104	65	66
	GFP	22	14	11	16	16	12	12	17	15	14	14	12	13	10	16	18	13	13	14	14
	DAPI/GFP	5.22727	5.42857	5.90909	3.3125	4.75	7.41667	7.66667	5.88235	5.66667	6.57143	9.28571	8.25	5.76923	10.7	4.625	4.5	6.46154	8	4.64286	4.71429
	%	139.394	144.762	157.576	88.3333	126.667	197.778	204.444	156.863	151.111	175.238	247.619	220	153.846	285.333	123.333	120	172.308	213.333	123.81	125.714
B.1.617.2	DAPI	170	167	130	101	137	84	127	125	83	107	143	90	120	140	92	91	173	140	146	85
	GFP	16	18	11	8	9	12	12	5	12	11	10	13	9	9	7	16	7	12	10	12
	DAPI/GFP	10.625	9.27778	11.8182	12.625	15.2222	7	10.5833	25	6.91667	9.72727	14.3	6.92308	13.3333	15.5556	13.1429	5.6875	24.7143	11.6667	14.6	7.08333
	%	283.333	247.407	315.152	336.667	405.926	186.667	282.222	666.667	184.444	259.394	381.333	184.615	355.556	414.815	350.476	151.667	659.048	311.111	389.333	188.889
BA.1	DAPI	64	90	82	62	63	63	77	43	62	80	94	58	76	53	116	70	80	23	66	49
	GFP	27	33	27	23	19	26	16	22	19	23	15	17	18	20	44	22	29	14	22	24
	DAPI/GFP	2.37037	2.72727	3.03704	2.69565	3.31579	2.42308	4.8125	1.95455	3.26316	3.47826	6.26667	3.41176	4.22222	2.65	2.63636	3.18182	2.75862	1.64286	3	2.04167
	%	63.2099	72.7273	80.9877	71.8841	88.4211	64.6154	128.333	52.1212	87.0175	92.7536	167.111	90.9804	112.593	70.6667	70.303	84.8485	73.5632	43.8095	80	54.4444

## Sheet: Fig. 3a
	Nanoluciferase Activity (1)	Nanoluciferase Activity (2)	Nanoluciferase Activity (3)	Nanoluciferase Activity (4)	Nanoluciferase Activity (5)	Nanoluciferase Activity (6)	Nanoluciferase Activity (7)	Nanoluciferase Activity (8)
Wuhan	221000	364000	312000	316000	336000	258000	259000	288000
BA.1	67100	106000	69100	55800	72500	53700	54600	72100
O K547T	114000	103000	96600	87500	132000	91000	108000	78500
O Y655H	115000	106000	108000	85600	129000	93200	91100	106000
O K679N	41800	74400	60400	62400	63800	42600	58100	45600
O K764N	87800	86900	94800	78100	70500	71400	83900	60500
O Y796D	37200	66900	49900	57700	48500	57800	53400	53100
O K856N	165000	204000	225000	245000	269000	208000	249000	224000
O H954Q	103000	109000	152000	143000	137000	113000	116000	113000
O K969N	147000	175000	170000	132000	114000	111000	117000	138000
O F981L	7110	9310	8670	8310	9400	5330	5130	1780
	Nanoluciferase Activity (1)	Nanoluciferase Activity (2)	Nanoluciferase Activity (3)	Nanoluciferase Activity (4)
Wuhan	179000	240000	144000	246000
BA.1	5560	3170	34200	52600
G1	114000	86000	120000	121000
G2	446000	387000	408000	290000
G3	869000	1030000	1120000	1170000
G4	929000	797000	781000	902000

## Sheet: Fig. 3b
	Nanoluciferase Activity (1)	Nanoluciferase Activity (2)	Nanoluciferase Activity (3)	Nanoluciferase Activity (4)	Nanoluciferase Activity (5)	Nanoluciferase Activity (6)	Nanoluciferase Activity (7)	Nanoluciferase Activity (8)
Wuhan	23316.6	18903.6	24670.6	27835.6	26098.6	29834.6	27432.6	27091.6
BA.1	2920.62	650.625	2005.62	1530.62	744.625	2334.62	2051.62	1000.62
W T547K	17530.6	18481.6	16425.6	20338.6	14318.6	19781.6	26706.6	16062.6
W H655Y	13321.6	17897.6	24049.6	17783.6	20195.6	24231.6	25207.6	14689.6
W N856K	8589.62	11776.6	7759.62	8825.62	13699.6	10856.6	6482.62	14218.6
W Q954H	15935.6	25828.6	23532.6	30000.6	23621.6	19768.6	23306.6	27140.6
W N969K	9799.62	11813.6	13707.6	9607.62	8279.62	14615.6	16630.6	12060.6
W L981F	37252.6	29565.6	33618.6	36177.6	35449.6	30390.6	34240.6	24487.6
	Nanoluciferase Activity (1)	Nanoluciferase Activity (2)	Nanoluciferase Activity (3)	Nanoluciferase Activity (4)
Wuhan	499000	967000	846000	1170000
BA.1	96600	107000	91100	157000
G1	413000	293000	351000	418000
G2	139000	125000	155000	138000
G3	60900	102000	122000	85500
G4	132000	143000	200000	140000

## Sheet: Fig. 3c
	Nanoluciferase Activity (1)	Nanoluciferase Activity (2)	Nanoluciferase Activity (3)	Nanoluciferase Activity (4)	Nanoluciferase Activity (5)	Nanoluciferase Activity (6)	Nanoluciferase Activity (7)	Nanoluciferase Activity (8)
Wuhan	278297	314109	319199	371455	316240	322955	350044	362957
BA.1	26130.8	24917.8	22575.8	27816.8	30106.8	28886.8	23519.8	26093.8
BA.2	24803.8	18715.8	34046.8	22181.8	31782.8	34207.8	20579.8	24193.8
BA.2.12.1	26787.8	33322.8	28932.8	32720.8	18429.8	19494.8	29438.8	30881.8
BA.4/5	55952.8	35138.8	56448.8	61933.8	72867.8	82670.8	36681.8	48980.8

## Sheet: Fig. 4a
S (Full)
Mock	Wuhan	B.1.1.7	B.1.351	B.1.617.2	BA.1
0	100	106.9	120	116	84.3
S2
Mock	Wuhan	B.1.1.7	B.1.351	B.1.617.2	BA.1
0	100	117.8	95.8	147.9	24.1
S2 / S (Full)
Mock	Wuhan	B.1.1.7	B.1.351	B.1.617.2	BA.1
0	100	110.2	79.8	127.5	28.6

## Sheet: Fig. 4b
S (Full)
Mock	Wuhan	BA.1	T547K	H655Y	N856K	Q954H	N969K	L981F
0	100	68	86	93.9	86.7	83.6	82.7	84.1
S2
Mock	Wuhan	BA.1	T547K	H655Y	N856K	Q954H	N969K	L981F
0	100	32	57	88.8	71.4	38.2	58.2	86.7
S2 / S (Full)
Mock	Wuhan	BA.1	T547K	H655Y	N856K	Q954H	N969K	L981F
0	100	47.1	66.3	94.6	82.4	45.7	70.3	103.2

## Sheet: Fig.5c
Hydrogen Exchange rates, HX(s-1)
X1-Residue Number	Y1-HX(s-1), HR1WT	Y1_error-HX(s-1), HR1WT	X2-Residue Number	Y2-HX(s-1), HR1Q954H	Y2_error-HX(s-1), HR1Q954H
919	28.8	1.5	919	27	2.1
920	43.7	2.2	920	50	3
921	16.5	1.2	921	15.2	1.2
922	4.8	0.3	922	4.8	0.4
923	2.3	0.3	923	2.3	0.3
924	4.1	0.3	924	4	0.4
925	16.5	1	925	16.3	1.3
926	11.5	0.6	926	12	1.2
927	2.5	0.3	927	3	0.3
928	9.3	0.8	928	8.8	0.7
929	28.6	1.8	929	31.6	1.8
930	5.6	0.5	930	5.8	0.6
931	1.6	0.3	931	1.6	0.3
932	2	0.4	932	2.2	0.3
933	2	0.4	933	2.1	0.3
934	1.4	0.3	934	1.5	0.3
935	4.6	0.5	935	4.9	0.4
936	3.3	0.4	936	3.4	0.3
937	5.1	0.5	937	6	0.5
938	3.9	0.4	938	4.2	0.3
939	10.5	0.9	939	9.7	0.8
940	21.5	1.6	940	22.5	1.6
941	16.9	1.3	941	13.8	1
942	9.7	0.9	942	10.1	0.9
943	22.1	1.6	943	20.3	1.6
944	6.8	0.6	944	7.9	0.7
945	2	0.4	945	2	0.3
946	2.7	0.4	946	3	0.4
947	3.1	0.4	947	3.7	0.4
948	1.4	0.3	948	1.8	0.3
949	1.3	0.3	949	1.9	0.3
950	1.7	0.3	950	2.3	0.3
951	0.8	0.2	951	1	0.3
952	0.8	0.2	952	1.3	0.3
953	2.7	0.4	953	5.7	0.5
954	4.8	0.5	954	36.9	2.4
955	5.5	0.6	955	19.5	1
956	5.8	0.6	956	10.5	0.8
957	11.8	1	957	13.3	0.9
958	4.9	0.5	958	6.2	0.6
959	2.7	0.4	959	3.6	0.4
960	6.6	0.6	960	9.7	1
961	8.6	0.7	961	12.2	1.1
962	2.9	0.4	962	3.8	0.4
963	1.7	0.3	963	2	0.3
964	4.1	0.5	964	5.5	0.4
965	13.4	1	965	16.5	1.3
966	23.9	1.5	966	30.5	2.2
967	24	1.6	967	27.4	2.1
968	6.1	0.6	968	7	0.9
969	1.5	0.4	969	1.6	0.3

[truncated: 3 more sheets: Fig.5d, Fig.5e, Fig.5f]
